# Supplementary material for: Neuromuscular Activity Induces Paracrine Signaling and Triggers Axonal Regrowth after Injury in Microfluidic Lab-On-Chip Devices
Source: Cells. 2020 Jan 27;9(2):302. doi: 10.3390/cells9020302 (PMC7072511; doi:10.3390/cells9020302)
Supplement: Supplementary file 1 [file cells-09-00302-s001.zip]

Archive with 27 entries (26 files):
- FIGURE S3 Sala_Jarque et al.jpg
- FIGURE S4.jpg
- Figure S2 Sala_Jarque et al.jpg
- SUPPL Figure 1ai.jpg
- Suplementary information Sala-Jarque et al.pdf
- Video S1 Sala-Jarque et al (480).mov
- Video S2 Sala-Jarque (480).mov
- Video S3 Sala-Jarque et al (480).mov
- Video S4 (480).mov
- Video S5 Sala-Jarque et al (480).mov
- Video S6 Sala Jarque et al (480).mov
- Video S7 Sala-Jarque et al (480).mov
- Video S8 Sala_Jarque et al (480).mov
- __MACOSX/
- __MACOSX/._FIGURE S3 Sala_Jarque et al.jpg
- __MACOSX/._FIGURE S4.jpg
- __MACOSX/._Figure S2 Sala_Jarque et al.jpg
- __MACOSX/._SUPPL Figure 1ai.jpg
- __MACOSX/._Suplementary information Sala-Jarque et al.pdf
- __MACOSX/._Video S1 Sala-Jarque et al (480).mov
- __MACOSX/._Video S2 Sala-Jarque (480).mov
- __MACOSX/._Video S3 Sala-Jarque et al (480).mov
- __MACOSX/._Video S4 (480).mov
- __MACOSX/._Video S5 Sala-Jarque et al (480).mov
- __MACOSX/._Video S6 Sala Jarque et al (480).mov
- __MACOSX/._Video S7 Sala-Jarque et al (480).mov
- __MACOSX/._Video S8 Sala_Jarque et al (480).mov
